# Supplementary material for: Νanomaterial-Loaded Polymer Coating Prevents the In Vitro Growth of Candida albicans Biofilms on Silicone Biomaterials
Source: Antibiotics (Basel). 2023 Jun 25;12(7):1103. doi: 10.3390/antibiotics12071103 (PMC10376674; doi:10.3390/antibiotics12071103)
Supplement: Supplementary file 1 [file antibiotics-12-01103-s001.zip]

Archive with 3 entries (3 files):
- Supplemental file S1.pdf
- Supplemental file S2.pdf
- Supplemental file S3.pdf
